# Supplementary material for: Long-Term Impact of COVID-19 on Osteoporosis Risk Among Patients Aged ≥50 Years with New-Onset Overweight, Obesity, or Type 2 Diabetes: A Multi-Institutional Retrospective Cohort Study
Source: Medicina (Kaunas). 2025 Jul 22;61(8):1320. doi: 10.3390/medicina61081320 (PMC12387685; doi:10.3390/medicina61081320)
Supplement: Supplementary file 1 [file medicina-61-01320-s001.zip]

Archive with 1 entries (1 files):
- medicina-3721198-supplementary.pdf
